# Supplementary material for: Multireference Equation-of-Motion-Driven Similarity Renormalization Group for X‑ray Photoelectron Spectra
Source: J Chem Theory Comput. 2025 Nov 26;21(23):12094–109. doi: 10.1021/acs.jctc.5c01616 (PMC12874376; doi:10.1021/acs.jctc.5c01616)
Supplement: Supplementary file 2 [file ct5c01616_si_002.zip]

Archive with 7 entries (6 files):
- si
- si/._n2_pes.csv
- si/n2_pes.csv
- si/._co_pes.csv
- si/co_pes.csv
- si/._vertical.csv
- si/vertical.csv
