# Supplementary material for: Multireference Equation-of-Motion-Driven Similarity Renormalization Group for X‑ray Photoelectron Spectra
Source: J Chem Theory Comput. 2025 Nov 26;21(23):12094–109. doi: 10.1021/acs.jctc.5c01616 (PMC12874376; doi:10.1021/acs.jctc.5c01616)
Supplement: Supplementary file 2 [file ct5c01616_si_002.zip › si/n2_pes.csv]

	EOM-DSRG(2)			EOM-DSRG-PT3			EOM-DSRG-PT2			GAS-LDSRG(2)			MR-ADC(2)-X
	GS	Ag	B1u	GS	Ag	B1u	GS	Ag	B1u	GS	Ag	B1u	GS	Ag	B1u
0.80	-108.902440887739	-93.8534143974298	-93.8862685335933	-108.897798928535	-93.8442070705711	-93.8770434573097	-108.887352693893	-93.8601365399171	-93.8928598167202	-109.007906156676	-93.960666085151	-93.984484440069	-108.984717965011	-93.989656065011	-94.021207175011
0.85	-109.113170497589	-94.065911754496	-94.0867996608956	-109.108710863642	-94.0561992562679	-94.0770677256925	-109.098434108252	-94.0693906124965	-94.0902389458385	-109.217823428038	-94.171969091297	-94.192118876941	-109.194463378455	-94.201577328455	-94.221527858455
0.90	-109.254376560284	-94.2035012908602	-94.2171547193387	-109.250060785987	-94.1939633036193	-94.207596206987	-109.239945917145	-94.2047641780136	-94.2184217805515	-109.358323826275	-94.308964653658	-94.321960947962	-109.334744713963	-94.339945323963	-94.352607803963
0.95	-109.344867215262	-94.2874934729518	-94.2967212141926	-109.340623955548	-94.2784394552503	-94.2876440513681	-109.330678868299	-94.2873410607845	-94.2965904432419	-109.448193716928	-94.393087450760	-94.401700727457	-109.424382633708	-94.422212433708	-94.430599853708
1.00	-109.398505183464	-94.33347192849	-94.3399440852846	-109.394277691431	-94.3248048273446	-94.3312538652405	-109.384502754227	-94.3321879457092	-94.3386883969245	-109.501293856148	-94.439744114187	-94.445628691097	-109.477253150836	-94.469833260836	-94.475640060836
1.05	-109.425554837856	-94.3526979166502	-94.3574164373033	-109.421312128826	-94.3442303057298	-94.3489270088836	-109.411693846825	-94.3501986144665	-94.3549461478606	-109.527884641258	-94.460129200805	-94.464277970684	-109.503625433760	-94.48887439376	-94.49319268376
1.10	-109.433632771352	-94.3533599307117	-94.3569313668451	-109.429365062188	-94.3449976725094	-94.3485493336147	-109.419889022007	-94.3493766132849	-94.3529749853606	-109.535575278700	-94.462399475170	-94.465415663881	-109.511105303346	-94.489339313346	-94.492605583346
1.15	-109.428402183787	-94.3414216958297	-94.3442182433576	-109.424112650097	-94.3331780628946	-94.3359572134271	-109.414779380736	-94.3356433414216	-94.3384636124404	-109.530020924666	-94.452517701403	-94.454773739194	-109.505351655848	-94.475953415848	-94.478524155848
1.20	-109.414080859881	-94.3212370404597	-94.3234915544575	-109.409778995822	-94.3131603945446	-94.3153998635796	-109.400614223005	-94.3133729854281	-94.3156475320519	-109.515431691526	-94.434854690312	-94.436584167792	-109.490580844900	-94.4566897249	-94.4586392749
1.25	-109.393810335022	-94.2959841036484	-94.2978458639878	-109.389509000361	-94.2881166494456	-94.2899655279965	-109.380567230576	-94.2857802158285	-94.2876580996235	-109.494942096381	-94.412497310575	-94.413828714978	-109.469941658707	-94.431776318707	-94.433414858707
1.30	-109.369924088425	-94.2679707467483	-94.2695382197707	-109.365638055657	-94.2603624696195	-94.2619190113594	-109.357000779129	-94.2552246052827	-94.2568042316636	-109.470878861014	-94.388031121782	-94.389083515586	-109.445773491178	-94.402469721178	-94.403854921178
1.35	-109.344142334356	-94.2388578179989	-94.2401979603069	-109.339887632476	-94.2315883222862	-94.2329193082075	-109.331661996443	-94.22347138926	-94.2248198728808	-109.444956084537	-94.362984939130	-94.363821442330	-109.419803698236	-94.373403158236	-94.374590398236
1.40	-109.317716985885	-94.2098245735762	-94.2109842970156	-109.313510755205	-94.2029922880258	-94.204144502175	-109.305821383726	-94.1918417228669	-94.1930064129711	-109.418420510960	-94.338525358056	-94.339189568698	-109.393290106408	-94.344900126408	-94.345951176408
1.45	-109.291544194060	-94.181648927532	-94.1826621320272	-109.287405812141	-94.1753592710369	-94.176366378095	-109.280384925755	-94.1613193260358	-94.1623346969061	-109.392164894306	-94.315429352618	-94.315953759762	-109.367133557428	-94.317760487428	-94.318699947428
1.50	-109.266255894022	-94.1548649131427	-94.1557566686863	-109.262208447787	-94.1491511024905	-94.1500378866509	-109.255979328589	-94.1325765168116	-94.1334682453739	-109.366819155133	-94.294167856177	-94.294578942751	-109.341964710409	-94.291508860409	-94.292341350409
1.55	-109.242293321190	-94.1297873391053	-94.1305765327851	-109.238364908701	-94.1246132851498	-94.1253983330195	-109.233027922062	-94.106025616238	-94.106813012333	-109.342822964983	-94.274967668887	-94.275288479059	-109.318213634879	-94.268040884879	-94.268798034879
1.60	-109.219962787140	-94.106594190177	-94.1072951175089	-109.216185375752	-94.1018789999463	-94.1025763744217	-109.211814631684	-94.0818967812978	-94.0825942679688	-109.320481319282	-94.257862383779	-94.258113133734	-109.296161603441	-94.245944663441	-94.246631263441
1.65	-109.199474235979	-94.0854011201195	-94.0860243619703	-109.195879308547	-94.0810646044046	-94.0816847581417	-109.192530110941	-94.060345462268	-94.0609632339887	-109.300002691905	-94.242740434183	-94.242938013669	-109.275990186585	-94.225234066585	-94.225858346585
1.70	-109.180962606533	-94.0663582442179	-94.0669107711883	-109.177574187915	-94.062343723775	-94.0628936293954	-109.175290245318	-94.0415882720605	-94.0421322425802	-109.281520308222	-94.229393651766	-94.229551138674	-109.257799098287	-94.205356918287	-94.205916238287
1.75	-109.164495012949	-94.0496640715384	-94.05014970639	-109.161325901923	-94.0459446729197	-94.0464282697982	-109.160128781904	-94.0257838817041	-94.0262573873966	-109.265098501186	-94.217564005231	-94.217690821869	-109.241636334987	-94.187739354987	-94.188238694987
1.80	-109.150069654554	-94.0353798901942	-94.0358016020944	-109.147123179021	-94.0319395167544	-94.0323599600245	-109.146984762366	-94.012790642464	-94.0131976681187	-109.250730670730	-94.206983379354	-94.207086097184	-109.227494019039	-94.171030469039	-94.171471979039
1.85	-109.137617615857	-94.0232938500162	-94.023655969705	-109.134888648574	-94.0201339144846	-94.0204955230163	-109.135720592002	-94.0021865288336	-94.002532900766	-109.238343014397	-94.197403485056	-94.197486799755	-109.215317626777	-94.155465966777	-94.155849246777
1.90	-109.127019736431	-94.0130668195689	-94.013375119774	-109.124497769845	-94.0101878603365	-94.0104962778784	-109.126164656144	-93.9934558328861	-93.9937486203502	-109.227810782852	-94.188614756049	-94.188682248997	-109.204999812923	-94.141611372923	-94.141940882923
1.95	-109.118124748546	-94.0043411704868	-94.0046021046284	-109.115792074674	-94.0017322659945	-94.0019937847404	-109.118150343471	-93.9861291618229	-93.9863756587617	-109.218978931970	-94.180454262307	-94.180508844982	-109.196393009199	-94.129821419199	-94.130104849199
2.00	-109.110760982469	-93.9968124075041	-93.9970323693914	-109.108592639002	-93.9944481855928	-93.9946690611523	-109.111518650322	-93.9798527662991	-93.9800597709112	-109.211673517185	-94.172804994047	-94.172849127310	-109.189308289088	-94.119905909088	-94.120150659088
2.05	-109.104742023450	-93.9902499384636	-93.9904348156217	-109.102708465378	-93.9880946732578	-93.9882806920881	-109.106104703906	-93.9743763961269	-93.9745499100953	-109.205707492753	-94.165589814741	-94.165625602751	-109.183540318313	-94.111055988313	-94.111265658313
2.10	-109.099875087178	-93.9844890802875	-93.9846440988312	-109.097946286657	-93.982503754935	-93.9826600691967	-109.101732710205	-93.9695178438953	-93.9696630586068	-109.200888951207	-94.158763053262	-94.158792282770	-109.178876952283	-94.102806212283	-94.102985462283
2.15	-109.095974163052	-93.9794317327728	-93.9795614573625	-109.094125270077	-93.9775769466831	-93.9777080602238	-109.098223009788	-93.9651758993747	-93.9652972903322	-109.197033586195	-94.152301668916	-94.152325872099	-109.175117526583	-94.095546566583	-94.095695386583
2.20	-109.092870143143	-93.9750541539032	-93.9751625167952	-109.091086902627	-93.9732879195354	-93.9733977128242	-109.095412523696	-93.961386981585	-93.9614883815828	-109.193971780611	-94.146196921245	-94.146217279697	-109.172096970131	-94.088860320131	-94.088990330131
2.25	-109.090409902117	-93.9710743459971	-93.971164803096	-109.088684981093	-93.9696162593992	-93.9697080163246	-109.093171751573	-93.9582071154205	-93.9582917314087	-109.191547932155	-94.140447256753	-94.140464809513	-109.169686925076	-94.084001145076	-94.084109165076
2.30	-109.088459310645	-93.9679794896509	-93.9680546275783	-109.086785644155	-93.9664898964243	-93.9665663789059	-109.091391923353	-93.9555706645424	-93.9556411517021	-109.189627730590	-94.135052864680	-94.135068284844	-109.167772686664	-94.079393096664	-94.079484126664
2.35	-109.086908428320	-93.9652002791583	-93.9652627658036	-109.085278639519	-93.9638245401673	-93.9638880761779	-109.089978151523	-93.9533743294889	-93.9534328973979	-109.188102195572	-94.130012159113	-94.130025957194	-109.166249014198	-94.076083574198	-94.076167104198
2.40	-109.085669849119	-93.9630028073461	-93.9630542666793	-109.084077060654	-93.9615467688792	-93.9615993250395	-109.088851820813	-93.9515302669238	-93.9515787654391	-109.186884912764	-94.125319810669	-94.125332401101	-109.165031351092	-94.073115651092	-94.073181141092
2.45	-109.084674853303	-93.9611201212752	-93.9611623152748	-109.083113209014	-93.9595976175266	-93.9596408558973	-109.087950472435	-93.9499767782995	-93.9500167593552	-109.185907792023	-94.120966571888	-94.120978242185	-109.164049091998	-94.069994521998	-94.070048801998
2.50	-109.083869660888	-93.9595176239513	-93.959551921176	-109.082334232236	-93.957927069488	-93.9579623954286	-109.087225052299	-93.9486642478788	-93.9486970154688	-109.185117648317	-94.116939757503	-94.116950657992	-109.163255327835	-94.067747607835	-94.067788157835
2.55	-109.083212427440	-93.9581459208472	-93.9581735276811	-109.081699102967	-93.9564930592574	-93.9565216637614	-109.086637330929	-93.9475536762953	-93.9475803294811	-109.184473111927	-94.113224066228	-94.113234301772	-109.162607690588	-94.065904630588	-94.065950450588
2.60	-109.082670708565	-93.9569700552285	-93.9569919897376	-109.081176047794	-93.9552599593862	-93.9552828523833	-109.086157646039	-93.9466136651192	-93.946635131523	-109.183942122787	-94.109802580242	-94.109812233946	-109.162073806886	-94.063754256886	-94.063787016886
2.65	-109.082219443381	-93.9559603766663	-93.955977496877	-109.080740535550	-93.9541974563957	-93.9542154928289	-109.085763001753	-93.9458177797174	-93.9458348413055	-109.183499953427	-94.106657750279	-94.106666829173	-109.161629923287	-94.062346783287	-94.062357603287
2.70	-109.081839349798	-93.9550917701439	-93.9551048043207	-109.080373703601	-93.953279828273	-93.9532937364843	-109.085435555724	-93.9451439591505	-93.9451572802071	-109.183127575961	-94.103771972153	-94.103780505905	-109.161257510498	-94.061395270498	-94.061402730498
2.75	-109.081515613866	-93.954343011431	-93.9543525755255	-109.080061073965	-93.9524853765771	-93.9524957747264	-109.085161544018	-93.9445736393714	-93.9445837822123	-109.182810389320	-94.101128085103	-94.101136085656	-109.160941614460	-94.05918544446	-94.05920034446
2.80	-109.081236872913	-93.9536963180206	-93.9537029361181	-109.079791551175	-93.9517958484254	-93.9518032639388	-109.084930350200	-93.9440915423364	-93.9440989860401	-109.182537223319	-94.098709631519	-94.098717098030	-109.160671025068	-94.058116035068	-94.058141495068
