# Supplementary material for: Multireference Equation-of-Motion-Driven Similarity Renormalization Group for X‑ray Photoelectron Spectra
Source: J Chem Theory Comput. 2025 Nov 26;21(23):12094–109. doi: 10.1021/acs.jctc.5c01616 (PMC12874376; doi:10.1021/acs.jctc.5c01616)
Supplement: Supplementary file 2 [file ct5c01616_si_002.zip › si/co_pes.csv]

	EOM-DSRG(2)			EOM-DSRG-PT3			EOM-DSRG-PT2			GAS-DSRG-PT3			MR-ADC(2)-X
	GS	C 1s	O 1s	GS	C 1s	O 1s	GS	C 1s	O 1s	GS	C 1s	O 1s	GS	C 1s	O 1s
0.80	-112.646591935652	-101.836451729974	-92.6755049009349	-112.643813660308	-101.835395522252	-92.6610509129889	-112.620354672315	-101.85539810004	-92.8347565014124	-112.753227085180	-101.927562961228	-92.768905218767	-112.721072661306	-101.917493721306	-92.753385951306
0.85	-112.862505300183	-102.048423369202	-92.8990858423124	-112.859691576956	-102.046600211962	-92.8846624676819	-112.837238894685	-102.057255121064	-93.0196631448191	-112.967973996114	-102.138300545041	-92.989927279124	-112.936183572583	-102.125239192583	-92.968911152583
0.90	-113.010352524285	-102.186773974982	-93.0534974049894	-113.007487534803	-102.18418632011	-93.0386003247146	-112.985807976953	-102.186027399166	-93.1451430410475	-113.114716244190	-102.275748905866	-93.141671155227	-113.083370707434	-102.259965007434	-93.123513867434
0.95	-113.108299808249	-102.27205088095	-93.1575896191885	-113.105355581322	-102.268795885004	-93.1420307128772	-113.084363456185	-102.262885478834	-93.2258305697587	-113.211659497050	-102.360586971024	-93.243219177140	-113.180798994576	-102.342163364576	-93.224099164576
1.00	-113.169754511376	-102.319271375389	-93.2251626747671	-113.166713064697	-102.315595035687	-93.2090270785882	-113.146397692499	-102.30302223927	-93.2736344989147	-113.272299379811	-102.408428474083	-93.308520792611	-113.241865927550	-102.38720471755	-93.29002438755
1.05	-113.204639072545	-102.339459547838	-93.2663033614533	-113.201500199266	-102.33566670447	-93.2498205333282	-113.181878179434	-102.317467776853	-93.297747611841	-113.306612999709	-102.430037123160	-93.347697295115	-113.276480088902	-102.407835638902	-93.327244848902
1.10	-113.220312010359	-102.340740079418	-93.2883712593613	-113.217087492101	-102.337035714023	-93.2717535936724	-113.198185287497	-102.314255405745	-93.3050380983042	-113.321919819076	-102.433353690684	-93.368305776201	-113.291990412962	-102.406665882962	-93.354806522962
1.15	-113.222240600574	-102.329103099843	-93.2967587018404	-113.218947857627	-102.325543160809	-93.2801280734667	-113.200795712804	-102.299204259274	-93.3005567859792	-113.323631661530	-102.424321004916	-93.375746298417	-113.293861193391	-102.393823233391	-93.366012203391
1.20	-113.214495662681	-102.308946489816	-93.2954451974091	-113.211155356903	-102.305504624728	-93.2788664171719	-113.193783557870	-102.276497278704	-93.2879488035942	-113.315783315225	-102.407285661059	-93.373851613627	-113.286152731444	-102.374343821444	-93.367979081444
1.25	-113.200109037656	-102.283467620452	-93.2873728255537	-113.196740936948	-102.28011448599	-93.2709044064314	-113.180181403811	-102.249146962423	-93.2698349428498	-113.301380965459	-102.385424795332	-93.365521941393	-113.271897129309	-102.348534509309	-93.365089729309
1.30	-113.181337802434	-102.254975702733	-93.2746976590088	-113.177958178490	-102.251697351958	-93.2584126546728	-113.162245009038	-102.21932048202	-93.2481062888766	-113.282651686397	-102.361059987515	-93.352931769563	-113.253338724756	-102.318898084756	-93.360435444756
1.35	-113.159855817284	-102.225100219979	-93.2589862984463	-113.156473696269	-102.221896034851	-93.2429680495033	-113.141645786299	-102.188576260802	-93.2241383362891	-113.261230386042	-102.335885294144	-93.337715030129	-113.232149615585	-102.290533845585	-93.349074545585
1.40	-113.136894752595	-102.194940890953	-93.2413673673521	-113.133508198899	-102.191813947765	-93.2257036105573	-113.119615244020	-102.158019003834	-93.1989226689118	-113.238299051710	-102.311134332720	-93.321061034846	-113.209544640686	-102.260929230686	-93.339651920686
1.45	-113.113349306797	-102.165158009433	-93.2226438442703	-113.109942051829	-102.162106927565	-93.2074271517834	-113.097042022375	-102.128426854728	-93.1732146975663	-113.214687865230	-102.287710060802	-93.303812877135	-113.186400358032	-102.231657788032	-93.331980418032
1.50	-113.089856354194	-102.135996386732	-93.2033803943169	-113.086393332063	-102.132997782988	-93.1887072833738	-113.074559333887	-102.100312520754	-93.1475372278506	-113.190940367671	-102.266087670057	-93.286604377324	-113.163326046960	-102.20472328696	-93.32366856696
1.55	-113.066857120328	-102.106975019863	-93.1839709523653	-113.063268717981	-102.103947139352	-93.1699146394588	-113.052603585119	-102.073995530947	-93.1222528981753	-113.167354118957	-102.246556362363	-93.269904517128	-113.140742634287	-102.181018214287	-93.317403154287
1.60	-113.044722662745	-102.075624504488	-93.1644952473933	-113.040939048835	-102.072362819832	-93.1505619144207	-113.031464754010	-102.049653437294	-93.0975935031703	-113.144360922241	-102.229260922824	-93.254057777905	-113.119065845898	-102.165712305898	-93.307601925898
1.65	-113.023826234590	-102.050172985933	-93.1442903016281	-113.020385507562	-102.047625803603	-93.1293732444296	-113.011325556587	-102.027364653252	-93.0736989026001	-113.123355919982	-102.213973736917	-93.239424563456	-113.098977225433	-102.148518515433	-93.298005585433
1.70	-113.004099936252	-102.030428921975	-93.1252012302464	-113.000933937657	-102.028153507047	-93.1098107495336	-112.992296318479	-102.007142255267	-93.0506419673284	-113.103637621616	-102.201611266342	-93.226471137015	-113.079986548741	-102.131116138741	-93.285190198741
1.75	-112.985615018909	-102.012902562986	-93.1070479213359	-112.982633760844	-102.010669035387	-93.0912645310212	-112.974435078376	-101.988962615989	-93.0285285317889	-113.085118957090	-102.191272552667	-93.215391185001	-113.062049846828	-102.116517616828	-93.273961366828
1.80	-112.968382958748	-101.997229606752	-93.0897092521067	-112.965533640616	-101.994989770359	-93.0736206422587	-112.957768190096	-101.97278619537	-93.0074688266748	-113.067849934333	-102.182582689702	-93.204652529486	-113.045238303751	-102.103019943751	-93.258670833751
1.85	-112.952395837610	-101.983258916937	-93.0731399164005	-112.949648355525	-101.981031610367	-93.0568531658912	-112.942301299036	-101.958553387161	-92.9873911473716	-113.051854347261	-102.175211447505	-93.193817279384	-113.029577820387	-102.091117580387	-93.242086620387
1.90	-112.937636002535	-101.970862521957	-93.0572829849137	-112.934977176752	-101.968690150594	-93.04089796892	-112.928026141896	-101.946178544143	-92.9681144805188	-113.037136499844	-102.168876640276	-93.183665072037	-113.015065734845	-102.080393584845	-93.225657904845
1.95	-112.924078507075	-101.959912146278	-93.0420322358835	-112.921506131307	-101.957844315789	-93.0256351110692	-112.914923772090	-101.935558128566	-92.9495297436203	-113.023683553488	-102.163471740840	-93.174545130862	-113.001683250772	-102.071441620772	-93.208331750772
2.00	-112.911691484381	-101.950275752357	-93.0272765816233	-112.909209083970	-101.948363334913	-93.0109428694165	-112.902965214321	-101.926565708162	-92.9315868482943	-113.011467076946	-102.158571594250	-93.166337434271	-112.989394252651	-102.063493172651	-93.191779162651
