# Supplementary material for: Multireference Equation-of-Motion-Driven Similarity Renormalization Group for X‑ray Photoelectron Spectra
Source: J Chem Theory Comput. 2025 Nov 26;21(23):12094–109. doi: 10.1021/acs.jctc.5c01616 (PMC12874376; doi:10.1021/acs.jctc.5c01616)
Supplement: Supplementary file 2 [file ct5c01616_si_002.zip › si/vertical.csv]

Molecule	SR-ADC(2)	SR-ADC(2)-X	SR-ADC(3)	MR-ADC(2)	MR-ADC(2)-X	EOM-DSRG-PT2	EOM-DSRG-PT3	EOM-DSRG(2)	GAS-DSRG-PT2	GAS-DSRG-PT3	GAS-LDSRG(2)	CVS-EOM-CCSDT	Experimental
C₂H₄	1.48	-0.57	2.73	2.49	-0.23	0.07	0.35	0.27	0.01	0.38	0.35	0.03	290.82
C*H₄	1.27	-0.59	2.29	2.82	0.51	-1.28	-0.50	-0.64	0.13	0.23	0.25	-0.05	290.91
C₂H₂	1.33	-0.53	2.91	2.48	-0.37	0.50	0.45	0.41	0.14	0.49	0.48	0.22	291.14
CH₃NC*	2.36	0.05	2.32	2.46	0.00	1.45	0.95	1.00	-0.08	0.04	0.10	-0.02	292.37
C*H₃OH	1.60	-0.45	2.35	2.45	0.15	-0.03	0.23	0.17	0.14	0.36	0.30	0.04	292.43
CH₃C*N	1.65	-0.22	2.69	1.53	-0.26	1.48	0.90	1.00	0.34	0.36	0.53	0.36	292.45
C*H₃CN	1.27	-0.58	2.21	1.83	-0.21	1.55	0.44	0.71	-0.16	-0.24	-0.05	-0.08	292.98
C*H₃NC	1.48	-0.41	2.77	1.59	-0.35	1.75	0.74	0.94	0.32	0.38	0.23	0.06	293.35
HC*N	1.48	-0.49	2.26	2.11	0.20	0.36	0.30	0.24	0.11	0.19	0.19	0.19	293.40
C*H₂O	2.11	-0.17	2.09	2.71	0.32	0.68	0.49	0.56	0.16	0.16	0.18	0.15	294.47
C*O	2.37	0.18	1.59	2.10	0.16	0.23	-0.05	-0.07	-0.01	0.04	0.10	0.26	296.21
C*O₂	2.84	0.66	1.79	1.93	-0.42	0.78	0.47	0.48	0.24	0.09	0.17	0.34	297.69
N*H₃	0.21	-0.88	3.66	1.94	-0.05	-0.24	0.69	0.48	0.02	0.12	0.27	0.03	405.52
CH₃CN*	0.27	-0.91	4.58	2.46	-0.06	-0.74	0.13	-0.10	-0.02	0.08	0.13	0.07	405.64
HCN*	0.10	-1.04	4.32	2.93	0.17	0.88	0.61	0.56	0.30	0.26	0.33	0.10	406.78
CH₃N*C	-0.44	-1.22	4.94	2.83	0.45	-0.45	0.28	0.03	0.29	0.39	0.24	0.35	406.67
N*NO	0.87	-0.41	3.86	2.48	-0.64	-0.37	0.29	0.14	0.05	0.06	0.09	0.21	408.71
N₂*	0.33	-1.05	3.22	2.16	-0.97	-0.34	0.01	-0.09	-0.01	0.21	0.21	0.05	409.98
NN*O	1.39	0.18	3.52	3.18	0.21	1.00	0.97	0.90	0.27	0.25	0.28	0.56	412.59
CH₃O*H	-1.11	-1.28	5.51	0.05	-0.92	-1.66	1.11	0.40	0.08	-0.08	0.37	-0.11	539.11
CH₂O*	-1.30	-1.39	6.35	3.54	0.62	-0.59	-0.08	-0.35	0.38	-0.03	0.34	-0.04	539.48
H₂O*	-1.22	-1.37	4.84	1.36	0.28	-0.88	0.99	0.61	0.04	0.09	0.14	-0.11	539.90
CO₂*	-1.06	-0.90	6.45	1.81	-1.26	0.79	0.10	0.14	0.11	0.52	0.39	0.12	541.28
NNO*	-1.47	-1.09	7.44	2.74	-0.49	-0.07	1.84	1.28	0.25	0.19	0.24	0.21	541.42
CO*	-1.60	-1.48	6.51	3.12	0.50	-1.12	0.04	-0.32	0.27	0.27	0.26	0.02	542.55
HF*	-2.24	-1.48	5.76	2.87	0.90	-0.99	0.63	-0.74	0.27	0.26	0.28	-0.01	694.23
F₂*	-1.36	-1.62	5.90	2.27	0.33	-0.89	0.07	-1.39	-0.26	0.63	0.45	0.03	696.69
